# Supplementary material for: Latent environment allocation of microbial community data
Source: PLoS Comput Biol. 2018 Jun 6;14(6):e1006143. doi: 10.1371/journal.pcbi.1006143 (PMC6005635; doi:10.1371/journal.pcbi.1006143)
Supplement: S1 Table — (XLSX) [file pcbi.1006143.s012.xlsx]

## Sheet: Sheet1
S1 Table. Sampling sites of the Tamagawa river.
Site ID	Latitude	Longitude	Temperature (℃)	pH
10	35.5446	139.744	25	8.02
20	35.544	139.731	26.6	8.11
30	35.5384	139.704	26.8	7.72
40	35.5503	139.704	26.7	7.51
50	35.5642	139.682	27	7.42
60	35.5812	139.671	25.8	8.74
70	35.5898	139.665	26.6	9.1
75	35.5899	139.66	27.1	9.33
80	35.6108	139.624	24.3	8.8
90	35.6161	139.608	24.4	8.4
100	35.6169	139.596	26	9
110	35.623	139.575	26.3	8.9
120	35.6368	139.549	24.3	7.8
130	35.6392	139.546	25.9	8.3
140	35.6499	139.52	26.1	7.9
150	35.6539	139.496	25.1	9.3
160	35.6533	139.477	24.7	9.2
170	35.6557	139.452	24.6	9
180	35.674	139.428	23.8	8.4
190	35.6834	139.414	24.9	8
200	35.6944	139.374	25.9	7.2
210	35.6955	139.357	27.5	9.5
220	35.7073	139.334	23	9
230	35.7218	139.329	23.6	9.1
240	35.7287	139.326	20.9	8.7
245	35.7311	139.319	21.6	8.9
250	35.7516	139.312	18.3	8.4
260	35.7563	139.303	15.8	7.49
270	35.7767	139.287	15.2	8.52
280	35.7844	139.256	17	8.59
291	35.7965	139.221	15.9	8.47
300	35.8039	139.194	15	8.26
310	35.8014	139.184	15	8
320	35.8134	139.163	16.4	8.24
330	35.8132	139.128	14	8.03
340	35.8072	139.097	17.2	8.19
350	35.7927	139.067	15	7.88
360	35.7775	139.015	21.7	9.44
