# Supplementary material for: Latent environment allocation of microbial community data
Source: PLoS Comput Biol. 2018 Jun 6;14(6):e1006143. doi: 10.1371/journal.pcbi.1006143 (PMC6005635; doi:10.1371/journal.pcbi.1006143)
Supplement: S2 Table — (XLSX) [file pcbi.1006143.s013.xlsx]

## Sheet: Sheet1
S2 Table. Additionally removed words.
# Ontology related terms
available
current
currently
description
envo
gsc
keyword
keywords
mien
miens
mig
migs
mim
mimark
mimarks
mims
missing
mix
mixs
na
no
none
null
uberon
# General metagenomic terms
base
cdna
cdnas
conserve
dna
dnas
gene
genes
genetic
genetics
genome
genomes
genomic
genomics
hypervariable
locus
marker
metagenome
metagenomes
metagenomic
metagenomics
metatranscriptome
metatranscriptomes
metatranscriptomic
metatranscriptomics
nucleic
nucleotide
nucleotides
operational
otu
otus
pool
rdna
rdnas
region
ribosomal
rna
rnas
rrna
rrnas
site
small
srrna
srrnas
ssu
subunit
subunits
taxonomic
taxonomy
transcriptome
transcriptomes
transcriptomic
transcriptomics
unit
variable
# General microbiology terms
abundance
abundant
associate
association
bacteria
bacterial
bacteriological
bacteriology
bacterium
bio
biodiversity
biological
biology
biome
biomes
bioscience
bulk
cellular
classifier
classify
code
community
composition
consortium
culture
diversity
dominant
ecological
ecologically
ecology
ecosystem
encode
environment
environmental
genera
genotype
genus
gram
habitat
inhabit
life
live
member
microbe
microbial
microbiological
microbiology
microbiome
microbiomes
microbiota
microorganism
organism
phyla
phylum
population
prokaryote
prokaryotic
relate
relation
sample
species
specimen
structure
system
unclassified
unculture
uncultured
# General scientific terms
accord
across
affect
after
again
all
along
also
although
among
analyse
analysis
analyze
applicable
application
apply
approximately
area
attach
before
between
center
change
characterization
characterize
check
clarification
clarify
comparison
conduct
control
correspond
data
database
decrease
define
definition
demonstrate
demonstration
dependant
dependent
describe
description
design
determination
determine
develop
development
developmental
distribute
distribution
during
dynamic
dynamics
each
effect
eight
elucidate
elucidation
enhance
enrich
enrichment
entire
estimate
estimation
evaluate
evaluation
every
experiment
experimental
explain
explanation
exploration
explore
extend
factor
false
fast
finally
find
finding
first
five
focus
four
from
general
generic
group
highly
how
identification
identify
impact
increase
independent
information
initially
instability
instable
investigate
investigation
laboratory
link
measure
method
minus
negative
nine
objective
one
operate
original
originally
over
overall
paper
part
pattern
perform
performance
plot
plus
pmid
point
positive
practice
present
presentation
prior
project
provide
purpose
quantification
quantify
quick
rapid
ratio
recognize
record
recover
regard
relatively
replace
replacement
replicate
replicates
replication
report
reproduce
reproduction
research
respectively
result
reveal
search
second
select
seven
shift
show
six
size
span
spatial
stability
stable
static
strongly
study
subject
suggest
suggestion
surveilance
survey
target
targetting
temporal
test
then
therefore
third
though
three
through
thus
total
treat
treatment
true
two
under
unstable
untreated
use
variability
variation
vary
visualization
visualize
volume
what
when
where
whereas
which
whole
whose
with
within
write
# General sample description terms
age
blood
celsius
day
deg
degc
degree
different
etc
fahrenheit
feature
host
hour
individual
know
known
location
min
miscellaneous
month
partner
per
ph
ppm
profile
same
sec
second
sex
stage
time
timepoint
timepoints
type
unknown
week
wide
year
yes
# Sequencing method related terms
add
addition
amplicon
ampliconnoise
amplicons
amplification
amplify
anneal
annealling
aquire
aquisition
autoclave
barcode
barcoded
barcodes
blast
buffer
cell
centrifuge
chimera
chloroform
collect
collection
complete
concentrate
concentration
contain
cycle
denaturation
density
derive
dissolve
elongation
end
ethanol
extract
extraction
facs
fasta
fastdna
fastq
filter
filtrate
filtration
final
fingerprint
flx
forward
fraction
fragment
generation
gradient
growth
hiseq
homogenization
homogenize
hplc
illumina
incubate
incubation
index
initial
inoculate
inoculation
invitrogen
iontorrent
isolate
isolation
keep
kit
label
lane
library
linker
liter
liters
litre
litres
litter
litters
media
medium
mini
miseq
mobio
next
ng
ngs
obtain
pair
pcr
perseus
pgm
phenol
phix
pipeline
platform
powersoil
precipitation
prep
preparation
prepare
primer
protocol
purification
purify
pyro
pyrosequence
pyrosequences
pyrosequencing
pyrotag
pyrotags
qiaamp
qiagen
qpcr
random
randomly
rdp
read
refrigerator
removal
remove
resuspend
reverse
rinse
rpm
run
screen
seq
sequence
sequencer
set
shotgun
silva
slayer
source
spin
sterilize
storage
supernatant
suspend
tag
take
tap
technique
technology
template
throughput
titanium
together
uchime
unique
uniquely
universal
via
wash
# Terms appeared only in specific projects
amz
amzc
backleftpaw
backrightpaw
bakt
chldm
core
crsvscontrol
dbgap
differentiation
dziarski
dzsubject
emmes
emp
erc
essentiahealthduluthmn
family
fmodtit
frontleftpaw
fssc
ggs
gutcrohnsdiet
hfd
hmp
http
https
incognitus
iodp
isatab
kflab
kgn
mprk
nielsmosquitostudy
niph
orifrc
orig
parnassius
pkmg
prjeb
proa
rhesusgastricmicrobiome
rhseusgastricmicrobiomzip
rutf
state
szechenyii
tlr
umol
unite
usinftw
usygt
vaginalmicrobiome
view
werneretalbreweryanaerobicbioreactors
