# Supplementary material for: Latent environment allocation of microbial community data
Source: PLoS Comput Biol. 2018 Jun 6;14(6):e1006143. doi: 10.1371/journal.pcbi.1006143 (PMC6005635; doi:10.1371/journal.pcbi.1006143)
Supplement: S4 Table — (XLSX) [file pcbi.1006143.s015.xlsx]

## Sheet: Sheet1
S4 Table. Vocabulary of sample description data.
abdominal
access
acid
acinetobacter
acropora
activate
active
activity
adenocarcinoma
administer
adolescent
adult
aerobic
african
agricultural
air
aire
airway
alabama
alberta
alfisol
algal
allergy
allow
ambient
amend
amendment
america
american
anaerobe
anaerobic
ancient
andrew
animal
anode
anopheles
ant
antarctic
antarctica
anthropogenic
antibiotic
april
apt
aquatic
aquifer
arabia
arabidopsis
arable
archaea
archaeal
arctic
argentina
aries
artificial
aspirate
atlantic
attine
auditory
august
australia
axilla
baby
back
baltic
basin
bay
beach
bead
bean
beat
bee
bend
bight
bile
bind
biofilm
biofilms
biofilter
biogeography
biomass
biomat
biopsy
bioreactor
black
bloom
board
body
bog
boil
bone
border
bos
bovine
bowel
brackish
brazil
brazoria
brine
british
broadleaf
broadrange
bronchiectasis
bronchoalveolar
brown
bubalis
bubalus
buenos
bush
caballus
caecal
caecum
california
canada
canal
canine
carbon
carboxylate
carteri
caucasian
cavity
cecal
cecum
central
cephalotes
cessation
chamber
changbai
channel
chicago
child
chile
china
chow
chronic
chyme
city
clay
clinical
clinically
close
coal
coast
coastal
cold
colon
colony
colorado
colorectal
columbia
column
combine
combustion
commercial
compartment
complex
component
compost
compound
concentrare
concrete
coniferous
contaminate
content
continuous
conventional
copper
coral
corrosion
county
cow
crease
creek
creosote
crete
crohn
crop
cryoconite
cyanobacterial
czech
danio
dantiwada
dark
dead
decomposition
deep
degrade
denmark
dental
deposit
depth
desert
desulfuromonas
detach
diesel
diet
dietary
digesta
digester
discordant
disease
diseased
dissect
distal
distinct
division
dog
domesticus
door
dorsal
dorsum
downstream
drink
dry
east
eastern
edge
effluent
electric
elevate
endophyte
epibacterial
epibiont
epithelium
equus
esophageal
esophagus
establishment
estuary
exacerbation
expose
external
faecal
faeces
fam
farm
fat
father
fatty
febrile
february
fecal
feces
feed
female
fermentation
fertilize
fertilizer
fiber
field
fill
fine
finland
fish
florida
flow
flower
fluid
food
foot
forage
fore
forearm
foregut
forest
form
formation
fornix
fort
fossa
foster
free
freeze
frequent
fresh
freshwater
front
fucus
fungal
fungus
gambiae
gamboa
garden
gas
gastrointestinal
generate
geographic
george
geothermal
germany
gingiva
gingivitis
glass
gnotobiotic
good
grand
granular
grass
grassland
great
greater
green
greenhouse
greenland
grind
groundwater
grow
grower
gulf
gut
hand
handle
hardwood
harvest
hawaii
healthy
high
hill
holstein
home
homo
horizon
horse
hot
hound
house
hydrocarbon
hydrogen
hydrothermal
hypersaline
ice
ileostoma
ileum
illness
inactive
india
indoor
industrial
infant
infect
infection
inflame
inflammobiota
influent
injection
inner
inoculum
insect
instar
interface
interior
internal
intervention
intestinal
intestine
introitus
inventory
ireland
irrigation
irritable
island
isogenic
israel
italy
jones
july
june
juvenile
kent
kingdom
knockout
korea
kwashiorkor
lagoon
lake
land
landowner
large
larva
lavage
layer
lead
leaf
lean
leave
leg
lepida
lesion
lettuce
light
limit
liquid
loam
loosely
louis
louisiana
low
lower
lumen
lung
main
maine
maintain
maize
malawian
malaysia
male
manure
map
march
marginal
marine
marmur
marsh
mat
material
matrix
may
mcmurray
meadow
mediate
medicago
medicate
medication
mediterranean
membrane
mention
mesh
mesocosm
methanogen
methanogenic
mexico
michigan
microcosm
midgut
midstream
milk
mine
mineral
minimum
minnesota
mixture
model
monroe
morning
mosquito
mother
mountain
mouse
mu
mucosa
mucosal
mucus
mud
municipal
murine
musculus
mycobacterium
naris
nasopharyngeal
nasutitermes
national
natural
near
need
nematode
neonatal
neotoma
nest
nevada
new
niskin
nitrate
nitrogen
nodule
normal
north
northeast
northern
norway
nose
nov
nutrient
oak
obese
ocean
odorabile
offshore
offspring
ohio
oil
oklahoma
old
olive
oral
organic
organismal
outside
ovis
oxic
oxygen
pacific
paddy
palate
palm
palmerston
pampa
panama
park
particle
patient
pearl
peat
pediatric
penicillin
perianal
periodontal
periodontitis
permafrost
pesticide
pet
phosphate
phosphorus
phyllosphere
pig
pillowcase
pine
pipe
pit
plain
planktonic
plant
plantar
plaque
plate
plateau
poland
polar
pollen
pollution
polycarbonate
polyp
pond
popliteal
portugal
post
potato
potentiometric
powder
power
prairie
pre
pregnancy
pristine
probiotic
product
province
proximal
pseudomonas
pulp
pump
pure
push
railway
rain
raise
raw
reactor
recipient
reclaim
recurrent
red
reef
relative
rerio
reservoir
resource
rhizosphere
rhopaloeides
rice
ridge
right
rise
river
rocky
role
room
root
roseobacter
roughage
round
row
rumen
ruminal
ruminant
saline
saliva
salivary
salt
sampler
san
sand
sandy
santorini
sapiens
sarcotragus
sativa
saudi
scot
scrofa
sea
season
seat
seawater
sediment
seed
seedling
seep
severe
sewage
sewer
shanghai
sheep
sheet
shop
shrubland
sibling
sieve
silt
silty
sink
sippewissett
skin
sludge
smoker
snap
soda
sodium
soil
solid
solution
south
southern
sow
soybean
spain
spinosulus
sponge
spring
spruce
sputum
starch
station
step
sterivex
stomach
stool
strait
straw
subarctic
subgingival
submerge
submersible
subseafloor
subsurface
subtropical
succession
sugarcane
sulfidic
summer
superficial
supplement
supragingival
surface
sus
sweden
swine
switchgrass
switzerland
symbiont
tail
tank
taurus
techstart
temperate
temperature
tennessee
termite
terrestrial
texas
thaliana
thaw
throat
thuwal
tibetan
tillage
tissue
toeslope
toilet
tongue
tonsil
top
trachymyrmex
transect
transplant
transport
tree
tropical
truncatula
tube
tuberculosis
tucson
tundra
twin
uncultivated
undergo
underwater
upper
upstream
urban
urinary
urine
vagina
vaginal
valencia
valley
vancomycin
varians
vegetable
vent
vermont
vesiculosus
vienna
viral
virome
virus
volar
volcanic
volunteer
wall
warm
waste
wastewater
water
well
west
western
wet
wetland
wheat
white
wild
wildlife
winter
wood
woodrat
worker
wyoming
xeric
yellowstone
york
young
zealand
zebrafish
zone
